# Supplementary material for: Influence of climate and heatwaves on dengue transmission in Sao Paulo and Natal, Brazil
Source: PLoS One. 2025 Oct 24;20(10):e0334838. doi: 10.1371/journal.pone.0334838 (PMC12551834; doi:10.1371/journal.pone.0334838)
Supplement: S1 File — (XLSX) [file pone.0334838.s001.xlsx]

## Sheet: SAO PAULO
YEAR	MONTH	SE	DEN_CASES	POP_TOTAL	Tmax	Tmin	Amp_Term	Tmed	Precip_total
2014	1	SE01	26	11860285	35.5	21.1	14.4	27.55	1
2014	1	SE02	34	11860285	33.2	17.1	16.1	25.7429	52.5
2014	1	SE03	55	11860285	31.7	16.4	15.3	23.6929	106.9
2014	1	SE04	56	11860285	32.5	16.5	16	25.4	77.5
2014	1	SE05	93	11860285	35.9	21.3	14.6	27.7	0
2014	2	SE06	99	11860285	36.4	22.6	13.8	29.6	0
2014	2	SE07	218	11860285	36	17.7	18.3	26.7	67.2
2014	2	SE08	277	11860285	31.9	17.1	14.8	23.7	95.6
2014	2	SE09	375	11860285	33.5	17.7	15.8	25	67
2014	3	SE10	586	11860285	30.1	17.7	12.4	23.6	108.7
2014	3	SE11	760	11860285	32.7	18.1	14.6	25.4	20.4
2014	3	SE12	1250	11860285	33.5	19.9	13.6	25.9	54.6
2014	3	SE13	2017	11860285	28.7	16.2	12.5	21.7	5.6
2014	4	SE14	2427	11860285	29.8	16.3	13.5	23.1	5.5
2014	4	SE15	3300	11860285	31.9	17.4	14.5	24.7	2.1
2014	4	SE16	4637	11860285	30.6	16.1	14.5	21.6	77.3
2014	4	SE17	3931	11860285	26.8	15.2	11.6	20.7	0.2
2014	4	SE18	3452	11860285	26.5	12	14.5	19.5	0
2014	5	SE19	2402	11860285	27.7	14.2	13.5	21.1	0
2014	5	SE20	2490	11860285	25.7	12.4	13.3	19.3	0
2014	5	SE21	1476	11860285	27.1	14.3	12.8	19.5	33.3
2014	5	SE22	1054	11860285	24.7	11.6	13.1	16.3	12.7
2014	6	SE23	564	11860285	27.8	9.6	18.2	18.1	9.5
2014	6	SE24	423	11860285	27.8	15.1	12.7	20.1	0
2014	6	SE25	412	11860285	26.3	12.5	13.8	18.1	0.2
2014	6	SE26	307	11860285	27.6	13.3	14.3	20.1	0
2014	7	SE27	207	11860285	29.1	11.7	17.4	19.9	0
2014	7	SE28	145	11860285	25.7	13.5	12.2	17.5	14
2014	7	SE29	109	11860285	26.7	11.9	14.8	17.8	0
2014	7	SE30	102	11860285	26.8	10.5	16.3	16.9	3.4
2014	7	SE31	67	11860285	27.1	12	15.1	17.2	4
2014	8	SE32	55	11860285	29.8	9.3	20.5	18.9	0.1
2014	8	SE33	50	11860285	29.6	9	20.6	17.6	14.3
2014	8	SE34	43	11860285	28.8	12.8	16	19.9	10
2014	8	SE35	29	11860285	31.3	11	20.3	19.4	5.2
2014	9	SE36	46	11860285	31	11.3	19.7	19.8	28.5
2014	9	SE37	39	11860285	32.9	13.6	19.3	22.9	0
2014	9	SE38	38	11860285	32.3	15	17.3	21.3	3.2
2014	9	SE39	38	11860285	32.1	11.6	20.5	20.5	25.7
2014	9	SE40	29	11860285	30.7	11.1	19.6	20.4	5.1
2014	10	SE41	27	11860285	34.4	10.7	23.7	21.7	0
2014	10	SE42	40	11860285	37.8	18.2	19.6	26.2	3.8
2014	10	SE43	20	11860285	35.9	14.8	21.1	21.8	6.2
2014	10	SE44	40	11860285	34.2	14.2	20	24.1	17
2014	11	SE45	42	11860285	30.6	18	12.6	23.1	56.4
2014	11	SE46	34	11860285	29.9	14.6	15.3	21.1	8.9
2014	11	SE47	24	11860285	32.7	13.4	19.3	22.3	0.1
2014	11	SE48	47	11860285	30.3	16.9	13.4	22.9	46.5
2014	12	SE49	26	11860285	31.1	16	15.1	22.8	7.5
2014	12	SE50	31	11860285	31.8	17.7	14.1	24.3	49.4
2014	12	SE51	31	11860285	32.9	15.1	17.8	23.3	17.8
2014	12	SE52	38	11860285	34.6	17.3	17.3	24.3	112.8
2014	12	SE53	19	11860285	34.2	20.9	13.3	27.5	15.6
2015	1	SE01	162	11943037	34.2	19.5	14.7	26.3	66.4
2015	1	SE02	175	11943037	35.8	21.2	14.6	28	10.8
2015	1	SE03	364	11943037	36.5	18.5	18	26.4	51.9
2015	1	SE04	524	11943037	30	18.1	11.9	24	27.1
2015	2	SE05	971	11943037	31.1	18	13.1	22.8	50
2015	2	SE06	1196	11943037	32.7	17.1	15.6	25.7	44.8
2015	2	SE07	1965	11943037	31.1	18.8	12.3	24.2	141.2
2015	2	SE08	3107	11943037	31.9	19.2	12.7	25.2	37
2015	3	SE09	5446	11943037	31.6	17.2	14.4	23.9	41.2
2015	3	SE10	7418	11943037	28.1	19.2	8.9	23.1	178.8
2015	3	SE11	9319	11943037	29.4	18.5	10.9	22.8	72.2
2015	3	SE12	3374	11943037	30.8	17.1	13.7	22.5	20.9
2015	4	SE13	2967	11943037	29.4	16.3	13.1	23	19.6
2015	4	SE14	3431	11943037	28.4	14.7	13.7	21.2	7.5
2015	4	SE15	3108	11943037	29.3	16.8	12.5	22.7	62.6
2015	4	SE16	3074	11943037	29.2	17.4	11.8	22.6	37.2
2015	4	SE17	2629	11943037	26.9	13.4	13.5	19.7	0.8
2015	5	SE18	1900	11943037	26.3	13.7	12.6	19	10.9
2015	5	SE19	1166	11943037	22.3	13.2	9.1	17.6	25
2015	5	SE20	694	11943037	25.4	15.4	10	19.8	0.2
2015	5	SE21	467	11943037	27.4	13.1	14.3	21	9
2015	6	SE22	378	11943037	26.1	13.6	12.5	18	8.3
2015	6	SE23	190	11943037	27.4	15.2	12.2	21	0
2015	6	SE24	131	11943037	27.3	12.1	15.2	18.3	12.8
2015	6	SE25	88	11943037	25.5	10.6	14.9	17.2	4.8
2015	7	SE26	122	11943037	25.1	10.9	14.2	17.5	34.6
2015	7	SE27	81	11943037	25.4	11	14.4	16.8	8.9
2015	7	SE28	77	11943037	29.3	14	15.3	21.7	3
2015	7	SE29	85	11943037	25.9	12.8	13.1	18	16.6
2015	7	SE30	62	11943037	26.7	11	15.7	18.6	2
2015	8	SE31	43	11943037	28.9	13.8	15.1	21.3	0
2015	8	SE32	43	11943037	28.1	14.1	14	21.2	0
2015	8	SE33	23	11943037	28	13.2	14.8	20.4	1
2015	8	SE34	31	11943037	30	12.2	17.8	18.6	30.6
2015	9	SE35	19	11943037	32.2	14.1	18.1	20.3	2.8
2015	9	SE36	16	11943037	25.6	12.8	12.8	17.8	141.1
2015	9	SE37	28	11943037	35.5	12.5	23	23.1	0.2
2015	9	SE38	25	11943037	35.3	17.4	17.9	25.4	28.6
2015	9	SE39	33	11943037	32.7	16.1	16.6	22.7	61.6
2015	10	SE40	28	11943037	32.6	14.6	18	22.4	0.5
2015	10	SE41	30	11943037	35.8	17.3	18.5	24.9	2.4
2015	10	SE42	36	11943037	35.3	15.5	19.8	21.8	28.1
2015	10	SE43	38	11943037	31.2	15.7	15.5	22.1	28.5
2015	11	SE44	21	11943037	27.4	16.8	10.6	21.3	117.5
2015	11	SE45	51	11943037	32.7	17.4	15.3	24.6	31.8
2015	11	SE46	66	11943037	30.5	17.2	13.3	23.6	36.1
2015	11	SE47	89	11943037	29.8	17.1	12.7	22.6	21
2015	12	SE48	128	11943037	30.6	16.4	14.2	22.9	40.9
2015	12	SE49	138	11943037	30.8	18	12.8	24	47.9
2015	12	SE50	150	11943037	33.5	18.9	14.6	25.3	21.1
2015	12	SE51	170	11943037	32.4	17.8	14.6	25.2	218.8
2015	12	SE52	135	11943037	30.3	19.3	11	23.7	80
2016	1	SE01	89	11943037	33.3	17.7	15.6	24.4	2.9
2016	1	SE02	99	12022916	29.6	18	11.6	23.1	82.6
2016	1	SE03	67	12022916	28	15.2	12.8	20.7	0
2016	1	SE04	52	12022916	33.5	18.3	15.2	24.9	40.6
2016	2	SE05	40	12022916	33.6	20.4	13.2	26.6	12.2
2016	2	SE06	60	12022916	32.5	18	14.5	25.6	62.9
2016	2	SE07	77	12022916	33.6	19.8	13.8	25.9	28.2
2016	2	SE08	70	12022916	31.1	19.6	11.5	23.9	141
2016	3	SE09	95	12022916	29	17.2	11.8	21.8	123.8
2016	3	SE10	96	12022916	31.4	19.3	12.1	24.6	119.7
2016	3	SE11	66	12022916	31.7	18	13.7	23.3	0.8
2016	3	SE12	107	12022916	31.2	18.2	13	24.2	28.1
2016	3	SE13	71	12022916	31.3	18.5	12.8	25.2	15.6
2016	4	SE14	77	12022916	32.1	18.4	13.7	25	0
2016	4	SE15	57	12022916	32.3	19.3	13	25.8	0
2016	4	SE16	63	12022916	32.4	19.1	13.3	25.8	0
2016	4	SE17	42	12022916	31.3	11.8	19.5	20.1	1.8
2016	5	SE18	41	12022916	26.7	10	16.7	18.9	0
2016	5	SE19	30	12022916	25	14.8	10.2	19.7	0.6
2016	5	SE20	19	12022916	27.3	13.7	13.6	18.4	68.7
2016	5	SE21	17	12022916	26.5	9.5	17	17.5	24.5
2016	6	SE22	10	12022916	23.8	14.2	9.6	18.5	58.3
2016	6	SE23	4	12022916	23.5	5.5	18	15	157.5
2016	6	SE24	6	12022916	25.5	3.5	22	14.8	0
2016	6	SE25	5	12022916	24.5	11.1	13.4	16	2.9
2016	6	SE26	0	12022916	26.4	11.4	15	18	0
2016	7	SE27	10	12022916	26.4	8.1	18.3	18.6	0
2016	7	SE28	30	12022916	29.2	8.4	20.8	21.2	0
2016	7	SE29	24	12022916	24.3	8.7	15.6	14.5	6.4
2016	7	SE30	11	12022916	27.9	10.5	17.4	18.4	0
2016	8	SE31	14	12022916	28.4	13	15.4	19.2	0
2016	8	SE32	21	12022916	27	8.7	18.3	16.4	0.2
2016	8	SE33	17	12022916	29.7	11.2	18.5	20.2	17
2016	8	SE34	15	12022916	28.8	8.3	20.5	17	57
2016	8	SE35	29	12022916	31.4	13.1	18.3	20.8	12.4
2016	9	SE36	20	12022916	25.8	11.6	14.2	18.9	10.8
2016	9	SE37	30	12022916	29.1	12.2	16.9	21.8	0
2016	9	SE38	17	12022916	33	10.5	22.5	18.9	7
2016	9	SE39	24	12022916	27.8	10.8	17	17.5	0.2
2016	10	SE40	18	12022916	27.8	12.5	15.3	18.5	18.9
2016	10	SE41	20	12022916	30.6	14.4	16.2	21.2	25.6
2016	10	SE42	27	12022916	35.9	16.4	19.5	24.7	26.2
2016	10	SE43	36	12022916	30.2	11.6	18.6	21.6	33.4
2016	11	SE44	37	12022916	31.7	14.6	17.1	21.8	10.3
2016	11	SE45	42	12022916	32.6	15.8	16.8	22.7	75.2
2016	11	SE46	49	12022916	30.8	12.2	18.6	19.7	48.6
2016	11	SE47	38	12022916	30.6	11.3	19.3	22	4.4
2016	11	SE48	36	12022916	31.8	13.8	18	22	28.3
2016	12	SE49	40	12022916	31.6	15.1	16.5	24.1	23
2016	12	SE50	44	12022916	31.4	13.6	17.8	21.5	61.2
2016	12	SE51	48	12022916	33.9	15.4	18.5	24.3	80.1
2016	12	SE52	75	12022916	34.4	20.3	14.1	27.3	1.1
2017	1	SE01	187	12022916	31.7	18.1	13.6	25.2	25.9
2017	1	SE02	1	12022916	31.9	18.3	13.6	24.7	130.3
2017	1	SE03	16	12099887	30.7	16.8	13.9	22	216.8
2017	1	SE04	13	12099887	29.5	16.2	13.3	22.3	76.8
2017	2	SE05	11	12099887	32	18.6	13.4	24	37.2
2017	2	SE06	7	12099887	31.8	18.1	13.7	24.4	46.4
2017	2	SE07	4	12099887	34	20.2	13.8	26.6	0
2017	2	SE08	9	12099887	34.6	17.8	16.8	25.5	35.3
2017	3	SE09	7	12099887	30.9	18.2	12.7	24.4	25.4
2017	3	SE10	7	12099887	30.7	15.6	15.1	24	116
2017	3	SE11	6	12099887	31.5	17.2	14.3	23.4	21.8
2017	3	SE12	3	12099887	28.7	14.2	14.5	20.6	8.8
2017	3	SE13	4	12099887	26.1	15.3	10.8	20.5	1
2017	4	SE14	1	12099887	30.4	15.9	14.5	22.6	105.7
2017	4	SE15	1	12099887	29.6	16.5	13.1	22.4	6.5
2017	4	SE16	20	12099887	29.1	14.7	14.4	20.6	17.1
2017	4	SE17	30	12099887	28.5	13.4	15.1	18.8	13.8
2017	5	SE18	30	12099887	25.8	14.7	11.1	19.4	35.2
2017	5	SE19	25	12099887	27.2	13.6	13.6	19.6	2
2017	5	SE20	18	12099887	23.8	14.9	8.9	18.5	59.6
2017	5	SE21	21	12099887	28.2	13.4	14.8	19.6	6.2
2017	5	SE22	10	12099887	25.2	12	13.2	19.1	0
2017	6	SE23	15	12099887	28.2	10.9	17.3	20	84.1
2017	6	SE24	16	12099887	24.8	8.9	15.9	17.2	17.8
2017	6	SE25	7	12099887	24.8	13.8	11	18.1	1
2017	6	SE26	11	12099887	25.2	13	12.2	18.6	0
2017	7	SE27	12	12099887	21.1	8.6	12.5	14.9	0.8
2017	7	SE28	11	12099887	25.1	12.5	12.6	18.3	0
2017	7	SE29	10	12099887	26.1	7.9	18.2	16.7	0
2017	7	SE30	9	12099887	25.9	12.5	13.4	18.7	0
2017	8	SE31	8	12099887	25.2	12	13.2	17.5	2.7
2017	8	SE32	7	12099887	29.3	10.3	19	19	0
2017	8	SE33	8	12099887	30.1	13.8	16.3	17.2	25.3
2017	8	SE34	17	12099887	27.2	11	16.2	17.2	32.5
2017	8	SE35	8	12099887	31.2	12.4	18.8	21	0
2017	9	SE36	10	12099887	30.2	12.6	17.6	21.4	0
2017	9	SE37	9	12099887	33.4	16.3	17.1	25	0
2017	9	SE38	7	12099887	32.2	15.2	17	23.3	0
2017	9	SE39	7	12099887	30.6	14.7	15.9	21.1	11.1
2017	10	SE40	17	12099887	33.7	13.9	19.8	21.6	46.5
2017	10	SE41	11	12099887	34.7	17.4	17.3	25.6	51.2
2017	10	SE42	23	12099887	31.6	15.4	16.2	21.9	0.8
2017	10	SE43	17	12099887	30.3	13.8	16.5	20.6	42.6
2017	11	SE44	19	12099887	31.5	14.4	17.1	21.2	80.3
2017	11	SE45	12	12099887	29.5	14.6	14.9	20.6	47
2017	11	SE46	16	12099887	32.4	12.7	19.7	22.8	17.4
2017	11	SE47	26	12099887	32.1	15.2	16.9	21.9	60.4
2017	11	SE48	35	12099887	26.6	15.9	10.7	21.6	34
2017	12	SE49	24	12099887	30.7	18.6	12.1	23.9	19.2
2017	12	SE50	26	12099887	31.9	17.1	14.8	23.6	6
2017	12	SE51	28	12099887	30.4	19.1	11.3	23.9	52.9
2017	12	SE52	31	12099887	29.7	19.2	10.5	23.9	65.7
2018	1	SE01	32	12099887	29.2	17.5	11.7	23.7	47.8
2018	1	SE02	29	12099887	30.2	16.4	13.8	21.8	83
2018	1	SE03	27	12176866	31.6	19.2	12.4	25.2	26.8
2018	1	SE04	41	12176866	33.7	18.5	15.2	24.8	39.3
2018	1	SE05	48	12176866	31.2	17.2	14	22.6	54.9
2018	2	SE06	37	12176866	32.8	16.7	16.1	23.2	1.4
2018	2	SE07	35	12176866	32	17.1	14.9	22.7	13.7
2018	2	SE08	31	12176866	30.2	17.8	12.4	23.7	14
2018	2	SE09	35	12176866	31.4	17.6	13.8	24.4	77.8
2018	3	SE10	29	12176866	31.3	19.2	12.1	24.5	31.1
2018	3	SE11	30	12176866	33.6	19.3	14.3	25.8	76
2018	3	SE12	28	12176866	32	19.5	12.5	24.9	62.5
2018	3	SE13	21	12176866	30.2	18.3	11.9	24.1	53.2
2018	4	SE14	25	12176866	28.6	18	10.6	23.3	10.4
2018	4	SE15	30	12176866	29.8	17.7	12.1	23.3	0
2018	4	SE16	27	12176866	26.3	13.8	12.5	19.7	17.6
2018	4	SE17	22	12176866	28.6	15.8	12.8	22.6	0
2018	5	SE18	29	12176866	29.6	17	12.6	23.3	0
2018	5	SE19	24	12176866	27.3	15.2	12.1	21.4	0
2018	5	SE20	30	12176866	27.5	15.4	12.1	20.8	20.6
2018	5	SE21	20	12176866	24.6	9.3	15.3	17	8.2
2018	5	SE22	28	12176866	25.3	12.5	12.8	19.2	0
2018	6	SE23	21	12176866	23.2	12.5	10.7	17.3	5.7
2018	6	SE24	9	12176866	27.9	12.5	15.4	18.4	7
2018	6	SE25	14	12176866	26.4	13.6	12.8	19.1	0
2018	6	SE26	13	12176866	28.5	14.7	13.8	21.1	0
2018	7	SE27	5	12176866	28.5	14	14.5	20.6	0
2018	7	SE28	19	12176866	27.7	9.1	18.6	16.9	0
2018	7	SE29	15	12176866	28.7	13	15.7	21.2	0
2018	7	SE30	13	12176866	27.4	14.1	13.3	19.6	0
2018	8	SE31	21	12176866	29.2	12.4	16.8	17.1	46.8
2018	8	SE32	11	12176866	24.6	10.2	14.4	16.8	15.8
2018	8	SE33	11	12176866	27.9	10	17.9	16.2	0.6
2018	8	SE34	5	12176866	28.8	13.7	15.1	21.2	8.8
2018	8	SE35	12	12176866	31.8	11.2	20.6	19.4	1
2018	9	SE36	5	12176866	31.4	9.8	21.6	18.1	26.2
2018	9	SE37	11	12176866	26.8	13	13.8	19.2	16.7
2018	9	SE38	10	12176866	29.9	14.7	15.2	20.9	16.8
2018	9	SE39	7	12176866	33.5	16.4	17.1	23.4	13.1
2018	10	SE40	13	12176866	31.9	13.8	18.1	21.3	39.3
2018	10	SE41	14	12176866	30.4	15.4	15	21.6	19.2
2018	10	SE42	14	12176866	29.9	14.4	15.5	20.8	30.1
2018	10	SE43	12	12176866	30.2	12.8	17.4	20.5	27.1
2018	10	SE44	12	12176866	31.4	13.4	18	21.5	15.5
2018	11	SE45	12	12176866	25.3	15.1	10.2	19.6	13.8
2018	11	SE46	17	12176866	32.5	16.5	16	24.5	0.1
2018	11	SE47	20	12176866	29.5	14.2	15.3	21	64.9
2018	11	SE48	11	12176866	31.5	15.5	16	22.7	89.3
2018	12	SE49	21	12176866	30	13.7	16.3	21.7	36.6
2018	12	SE50	28	12176866	33.6	13.3	20.3	25.1	26.2
2018	12	SE51	25	12176866	34.4	20.7	13.7	27.4	22.9
2018	12	SE52	17	12176866	30.4	18	12.4	23.8	28.8
2019	1	SE01	14	12176866	33.3	18.7	14.6	25.3	70.1
2019	1	SE02	18	12176866	34.5	19.8	14.7	26.6	63.3
2019	1	SE03	36	12252023	33.7	19.5	14.2	26.6	22.2
2019	1	SE04	46	12252023	33.9	16.5	17.4	25.4	97.1
2019	1	SE05	70	12252023	35.9	17.8	18.1	27.2	53.2
2019	2	SE06	91	12252023	32.3	17	15.3	22.7	111
2019	2	SE07	102	12252023	32.8	17.9	14.9	23.2	46.4
2019	2	SE08	125	12252023	31.6	19.4	12.2	24.8	79.8
2019	2	SE09	162	12252023	32.5	18.2	14.3	23.6	115.5
2019	3	SE10	214	12252023	33.5	28.8	4.7	25	59.5
2019	3	SE11	268	12252023	30.7	24.4	6.3	24.1	102.6
2019	3	SE12	357	12252023	31.1	21.9	9.2	23.1	47.2
2019	3	SE13	525	12252023	31.4	25.3	6.1	23.5	0.8
2019	4	SE14	653	12252023	32	27.7	4.3	24.5	0
2019	4	SE15	747	12252023	29.8	16.7	13.1	22.4	78.2
2019	4	SE16	980	12252023	28.7	15.6	13.1	22.5	26.6
2019	4	SE17	1246	12252023	29.6	19.2	10.4	24.5	28.6
2019	5	SE18	1433	12252023	29.5	17.3	12.2	23.2	14.7
2019	5	SE19	1881	12252023	29.3	17.3	12	22.3	5.1
2019	5	SE20	1905	12252023	28.9	16.4	12.5	21	24
2019	5	SE21	1752	12252023	27.4	11.4	16	19.7	8
2019	5	SE22	1527	12252023	27.2	12.7	14.5	21.3	24.2
2019	6	SE23	1285	12252023	23.7	11.6	12.1	17.3	34.7
2019	6	SE24	896	12252023	27.4	11.1	16.3	19.5	0
2019	6	SE25	604	12252023	26.4	14.8	11.6	20	0
2019	6	SE26	400	12252023	27.4	14.5	12.9	21.6	0
2019	7	SE27	357	12252023	26.8	7.4	19.4	18.9	146.1
2019	7	SE28	374	12252023	25.2	6.5	18.7	15.4	0
2019	7	SE29	185	12252023	26.5	9.2	17.3	17	7.8
2019	7	SE30	155	12252023	27.5	11.8	15.7	20.4	0
2019	7	SE31	95	12252023	29.1	10.4	18.7	18.9	4.5
2019	8	SE32	106	12252023	29.8	9.6	20.2	18.8	0.8
2019	8	SE33	78	12252023	30.2	10.4	19.8	18.6	0
2019	8	SE34	62	12252023	28.6	12.9	15.7	17.5	0.1
2019	8	SE35	34	12252023	32.4	12	20.4	20.2	0
2019	9	SE36	23	12252023	28.9	12.1	16.8	17.4	71.8
2019	9	SE37	22	12252023	35.9	17.4	18.5	25.1	0
2019	9	SE38	32	12252023	34.5	17	17.5	24.5	2.2
2019	9	SE39	35	12252023	23.4	12.2	11.2	16.9	4.5
2019	10	SE40	32	12252023	35.1	13.4	21.7	23.3	0
2019	10	SE41	27	12252023	32.9	16.4	16.5	21.7	11
2019	10	SE42	22	12252023	35.1	18.5	16.6	25	0
2019	10	SE43	30	12252023	30.1	14.9	15.2	21.3	1.2
2019	10	SE44	28	12252023	35.6	18.5	17.1	25.6	34
2019	11	SE45	19	12252023	36.1	16.9	19.2	23.6	44.9
2019	11	SE46	28	12252023	28.2	15	13.2	21.4	35.6
2019	11	SE47	30	12252023	30.7	14.4	16.3	23.3	0
2019	11	SE48	17	12252023	32	14.5	17.5	21.4	30.7
2019	12	SE49	21	12252023	29.8	15.1	14.7	22	16.5
2019	12	SE50	23	12252023	29.8	15	14.8	23.3	87.3
2019	12	SE51	31	12252023	32.4	18.9	13.5	24.3	55.9
2019	12	SE52	34	12252023	31.5	18.7	12.8	24.2	106.8
2020	1	SE01	34	12252023	33.3	18.7	14.6	24.6	50.1
2020	1	SE02	35	12252023	32	18.1	13.9	25.3	111
2020	1	SE03	74	12325232	31.7	17.3	14.4	23.4	103.8
2020	1	SE04	87	12325232	28.2	16.7	11.5	21.8	6.8
2020	1	SE05	76	12325232	33.7	16.2	17.5	25.5	19
2020	2	SE06	81	12325232	31	19	12	24	182.3
2020	2	SE07	117	12325232	31.7	16.3	15.4	22	170.1
2020	2	SE08	123	12325232	32.6	18.2	14.4	25.4	49.4
2020	2	SE09	150	12325232	26.4	17.9	8.5	23	100.6
2020	3	SE10	140	12325232	27.1	15.6	11.5	20.6	29.1
2020	3	SE11	126	12325232	31.3	16.3	15	23.8	1
2020	3	SE12	154	12325232	31.7	19.7	12	24.8	19.7
2020	3	SE13	121	12325232	NA	NA	NA	NA	NA
2020	4	SE14	67	12325232	NA	NA	NA	NA	NA
2020	4	SE15	98	12325232	NA	NA	NA	NA	NA
2020	4	SE16	73	12325232	NA	NA	NA	NA	NA
2020	4	SE17	87	12325232	NA	NA	NA	NA	NA
2020	4	SE18	65	12325232	NA	NA	NA	NA	NA
2020	5	SE19	71	12325232	NA	NA	NA	NA	NA
2020	5	SE20	62	12325232	NA	NA	NA	NA	NA
2020	5	SE21	49	12325232	NA	NA	NA	NA	NA
2020	5	SE22	42	12325232	NA	NA	NA	NA	NA
2020	6	SE23	18	12325232	NA	NA	NA	NA	NA
2020	6	SE24	24	12325232	NA	NA	NA	NA	NA
2020	6	SE25	18	12325232	NA	NA	NA	NA	NA
2020	6	SE26	21	12325232	NA	NA	NA	NA	NA
2020	7	SE27	19	12325232	NA	NA	NA	NA	NA
2020	7	SE28	7	12325232	NA	NA	NA	NA	NA
2020	7	SE29	11	12325232	NA	NA	NA	NA	NA
2020	7	SE30	10	12325232	NA	NA	NA	NA	NA
2020	7	SE31	10	12325232	NA	NA	NA	NA	NA
2020	8	SE32	5	12325232	NA	NA	NA	NA	NA
2020	8	SE33	10	12325232	NA	NA	NA	NA	NA
2020	8	SE34	5	12325232	NA	NA	NA	NA	NA
2020	8	SE35	4	12325232	NA	NA	NA	NA	NA
2020	9	SE36	6	12325232	NA	NA	NA	NA	NA
2020	9	SE37	3	12325232	NA	NA	NA	NA	NA
2020	9	SE38	2	12325232	NA	NA	NA	NA	NA
2020	9	SE39	5	12325232	NA	NA	NA	NA	NA
2020	10	SE40	7	12325232	NA	NA	NA	NA	NA
2020	10	SE41	9	12325232	NA	NA	NA	NA	NA
2020	10	SE42	9	12325232	NA	NA	NA	NA	NA
2020	10	SE43	6	12325232	NA	NA	NA	NA	NA
2020	10	SE44	7	12325232	NA	NA	NA	NA	NA
2020	11	SE45	15	12325232	NA	NA	NA	NA	NA
2020	11	SE46	2	12325232	NA	NA	NA	NA	NA
2020	11	SE47	5	12325232	NA	NA	NA	NA	NA
2020	11	SE48	9	12325232	NA	NA	NA	NA	NA
2020	11	SE49	3	12325232	NA	NA	NA	NA	NA
2020	12	SE50	11	12325232	NA	NA	NA	NA	NA
2020	12	SE51	11	12325232	NA	NA	NA	NA	NA
2020	12	SE52	11	12325232	NA	NA	NA	NA	NA
2020	12	SE53	10	12325232	NA	NA	NA	NA	NA
2021	1	SE01	31	12325232	NA	NA	NA	NA	NA
2021	1	SE02	2	12325232	NA	NA	NA	NA	NA
2021	1	SE03	16	12396372	NA	NA	NA	NA	NA
2021	1	SE04	16	12396372	NA	NA	NA	NA	NA
2021	1	SE05	28	12396372	NA	NA	NA	NA	NA
2021	2	SE06	47	12396372	NA	NA	NA	NA	NA
2021	2	SE07	70	12396372	NA	NA	NA	NA	NA
2021	2	SE08	71	12396372	NA	NA	NA	NA	NA
2021	2	SE09	110	12396372	NA	NA	NA	NA	NA
2021	3	SE10	104	12396372	NA	NA	NA	NA	NA
2021	3	SE11	146	12396372	NA	NA	NA	NA	NA
2021	3	SE12	150	12396372	NA	NA	NA	NA	NA
2021	3	SE13	254	12396372	NA	NA	NA	NA	NA
2021	4	SE14	356	12396372	NA	NA	NA	NA	NA
2021	4	SE15	607	12396372	NA	NA	NA	NA	NA
2021	4	SE16	818	12396372	NA	NA	NA	NA	NA
2021	4	SE17	783	12396372	NA	NA	NA	NA	NA
2021	4	SE18	793	12396372	NA	NA	NA	NA	NA
2021	5	SE19	622	12396372	NA	NA	NA	NA	NA
2021	5	SE20	551	12396372	NA	NA	NA	NA	NA
2021	5	SE21	440	12396372	NA	NA	NA	NA	NA
2021	5	SE22	305	12396372	NA	NA	NA	NA	NA
2021	6	SE23	231	12396372	NA	NA	NA	NA	NA
2021	6	SE24	222	12396372	23.5	11.8	11.7	17.1	0
2021	6	SE25	181	12396372	26.4	12.6	13.8	17.7	6
2021	6	SE26	98	12396372	24	6.5	17.5	14.9	0
2021	7	SE27	61	12396372	23.3	10.8	12.5	17.3	0
2021	7	SE28	48	12396372	27.1	12.3	14.8	19.9	0
2021	7	SE29	32	12396372	24.5	6.2	18.3	15	0
2021	7	SE30	35	12396372	28.3	4.3	24	15.1	31.2
2021	8	SE31	21	12396372	23.5	10.8	12.7	16.1	0
2021	8	SE32	27	12396372	28	12.6	15.4	17.7	2
2021	8	SE33	15	12396372	31.8	12.8	19	22.1	0
2021	8	SE34	16	12396372	32.8	14.3	18.5	22.4	27
2021	9	SE35	17	12396372	30.5	13.9	16.6	20.4	15.4
2021	9	SE36	21	12396372	34.1	17	17.1	23.9	17.1
2021	9	SE37	20	12396372	34.1	10.8	23.3	22.8	12.7
2021	9	SE38	12	12396372	35.7	12	23.7	21.1	2.1
2021	9	SE39	16	12396372	32.3	16.6	15.7	22.8	13.3
2021	10	SE40	14	12396372	32.1	14.6	17.5	20.1	0
2021	10	SE41	19	12396372	30.3	15	15.3	22	52
2021	10	SE42	17	12396372	32	12.1	19.9	18.1	29
2021	10	SE43	12	12396372	26.8	16.6	10.2	20.8	5.2
2021	11	SE44	14	12396372	30	15.4	14.6	22.2	21
2021	11	SE45	13	12396372	28.1	11.9	16.2	19.5	3.6
2021	11	SE46	8	12396372	31.1	15.4	15.7	22.8	68.5
2021	11	SE47	12	12396372	33.5	15.2	18.3	24	2.3
2021	12	SE48	12	12396372	32.5	16.8	15.7	23.6	3.2
2021	12	SE49	14	12396372	33.3	13.8	19.5	20.8	2.1
2021	12	SE50	29	12396372	30.3	19.3	11	24.2	89.3
2021	12	SE51	37	12396372	32.1	15.1	17	22.8	11.1
2021	12	SE52	31	12396372	29.1	18.2	10.9	22.7	41
2022	1	SE01	23	12396372	28.9	18.8	10.1	23	53.1
2022	1	SE02	12	12396372	29.6	18.8	10.8	23.7	40
2022	1	SE03	56	12396372	33.5	18.9	14.6	26.1	116.2
2022	1	SE04	40	12396372	32.8	19.2	13.6	25.4	78
2022	2	SE05	60	12396372	30.3	19.8	10.5	23.7	72
2022	2	SE06	62	12396372	28.6	16.3	12.3	22.3	8.8
2022	2	SE07	48	12396372	32.8	16.8	16	24.3	9.2
2022	2	SE08	64	12396372	32.8	19.6	13.2	26.3	26.8
2022	3	SE09	61	12396372	33.3	19.8	13.5	26.7	14.8
2022	3	SE10	100	12396372	32.4	19.6	12.8	26.4	40.7
2022	3	SE11	153	12396372	31.6	20.5	11.1	25.4	129.6
2022	3	SE12	264	12396372	30.6	15.4	15.2	23.6	12
2022	3	SE13	281	12396372	30.8	16.3	14.5	22.4	25.8
2022	4	SE14	400	12396372	31.3	22.2	9.1	26.7	0
2022	4	SE15	532	12396372	NA	NA	NA	NA	NA
2022	4	SE16	711	12396372	NA	NA	NA	NA	NA
2022	4	SE17	940	12396372	31.3	18.4	12.9	24.1	3
2022	5	SE18	1215	12396372	29.5	12.1	17.4	19.8	6.4
2022	5	SE19	1298	12396372	25.7	14.2	11.5	20	4.8
2022	5	SE20	1578	12396372	22.7	6.6	16.1	14.2	0
2022	5	SE21	1240	12396372	26.1	11.4	14.7	19.3	0
2022	6	SE22	709	12396372	25.4	14	11.4	18.6	34.6
2022	6	SE23	421	12396372	25.1	14.1	11	18.4	28.8
2022	6	SE24	275	12396372	26.3	9.8	16.5	16.6	0
2022	6	SE25	171	12396372	28.3	11.3	17	20	0
2022	6	SE26	145	12396372	27.3	11	16.3	18	0
2022	7	SE27	75	12396372	27.3	13.1	14.2	20.4	0
2022	7	SE28	91	12396372	28.3	14.8	13.5	21.2	0
2022	7	SE29	69	12396372	28.3	13.8	14.5	20.8	0
2022	7	SE30	85	12396372	26.8	10.6	16.2	19.5	9
2022	8	SE31	66	12396372	29.1	12	17.1	19.7	0
2022	8	SE32	70	12396372	26.5	9	17.5	16.5	21.4
2022	8	SE33	50	12396372	29.8	8.3	21.5	19.1	1.4
2022	8	SE34	32	12396372	29.5	12.3	17.2	19.8	0
2022	8	SE35	24	12396372	31.3	9.2	22.1	17.1	0
2022	9	SE36	28	12396372	33.3	13.3	20	20.4	8.3
2022	9	SE37	24	12396372	25.7	10.8	14.9	16.8	10.9
2022	9	SE38	23	12396372	27.8	9.3	18.5	19.2	16.1
2022	9	SE39	16	12396372	24.8	12	12.8	16.8	94.6
2022	10	SE40	34	12396372	32.1	14.8	17.3	21.6	9.8
2022	10	SE41	30	12396372	32.3	16.8	15.5	21.8	29.3
2022	10	SE42	45	12396372	29	16.6	12.4	21.3	6.6
2022	10	SE43	46	12396372	34.1	14.4	19.7	23	3
2022	11	SE44	49	12396372	30	9.4	20.6	17.5	64.1
2022	11	SE45	46	12396372	28.9	10.6	18.3	20	31.8
2022	11	SE46	34	12396372	32.9	15.1	17.8	22.6	12.3
2022	11	SE47	28	12396372	30.3	13	17.3	21.7	79.7
2022	11	SE48	30	12396372	30.7	15	15.7	22.9	49.4
2022	12	SE49	31	12396372	33.3	17.2	16.1	24	62.2
2022	12	SE50	51	12396372	28.9	15.2	13.7	22.6	37.3
2022	12	SE51	40	12396372	29.5	14.6	14.9	20.7	5.2
2022	12	SE52	41	12396372	29.5	18.2	11.3	23.5	46.1
2023	1	SE01	47	12396372	30.3	15.2	15.1	20.8	79.6
2023	1	SE02	30	12396372	28.9	16.2	12.7	22.3	62
2023	1	SE03	128	12396372	32.5	18.4	14.1	25.1	13.1
2023	1	SE04	113	12396372	31.1	17.8	13.3	25	21.5
2023	2	SE05	114	12396372	31.5	19.8	11.7	24.8	102.2
2023	2	SE06	136	12396372	30.7	18.3	12.4	24	79.5
2023	2	SE07	171	12396372	31.1	18.8	12.3	24.2	131
2023	2	SE08	169	12396372	30.7	17.8	12.9	23.7	149.4
2023	3	SE09	191	12396372	32.1	18	14.1	25	15.8
2023	3	SE10	228	12396372	31.1	18.8	12.3	24.4	113.7
2023	3	SE11	304	12396372	30.1	18	12.1	23.6	91.3
2023	3	SE12	376	12396372	32.2	18.8	13.4	25.3	0.8
2023	3	SE13	476	12396372	32.3	18.8	13.5	24.8	31
2023	4	SE14	646	12396372	29.1	15.3	13.8	21.7	5.1
2023	4	SE15	829	12396372	29.7	15.3	14.4	21.9	21
2023	4	SE16	895	12396372	28.3	12.3	16	20.9	62.7
2023	4	SE17	999	12396372	26.5	15.5	11	20.5	6.2
2023	5	SE18	919	12396372	29.3	17.8	11.5	23.3	9.4
2023	5	SE19	877	12396372	28.5	13.3	15.2	20.7	16.4
2023	5	SE20	927	12396372	24.7	10.8	13.9	17.9	0
2023	5	SE21	917	12396372	27.3	12.3	15	20.2	0
2023	5	SE22	748	12396372	24.4	14.3	10.1	18	45.4
2023	6	SE23	417	12396372	26	12.1	13.9	18.9	0
2023	6	SE24	351	12396372	27.7	9.3	18.4	17.6	24.9
2023	6	SE25	259	12396372	26.4	11	15.4	18	0
2023	6	SE26	254	12396372	27.3	14.3	13	19.9	1.2
2023	7	SE27	163	12396372	26.1	11	15.1	17.7	0
2023	7	SE28	127	12396372	28.6	9.8	18.8	19.2	6.6
2023	7	SE29	92	12396372	26.5	10.3	16.2	18	0
2023	7	SE30	93	12396372	27.4	13	14.4	20.2	4.4
2023	8	SE31	74	12396372	29.1	13	16.1	20.3	0
2023	8	SE32	65	12396372	30.9	14	16.9	21.9	8.7
2023	8	SE33	95	12396372	29.7	13.8	15.9	20.6	0
2023	8	SE34	72	12396372	32.3	11.8	20.5	22	13.8
2023	8	SE35	82	12396372	30.3	11	19.3	18.1	5.8
2023	9	SE36	76	12396372	31.7	15.1	16.6	22.7	27.4
2023	9	SE37	48	12396372	33.3	12.9	20.4	22.8	20.8
2023	9	SE38	68	12396372	34.7	17.2	17.5	26.6	0
2023	9	SE39	81	12396372	36.5	14.2	22.3	24.6	29.4
2023	10	SE40	94	12396372	33.1	16.2	16.9	23.2	115
2023	10	SE41	83	12396372	33.2	14.4	18.8	21.4	145.7
2023	10	SE42	101	12396372	33.1	15.2	17.9	21	33.1
2023	10	SE43	61	12396372	33.7	17.3	16.4	23.8	22.4
2023	11	SE44	87	12396372	30.7	17	13.7	23	67.4
2023	11	SE45	99	12396372	35.3	13	22.3	23.6	0
2023	11	SE46	78	12396372	37.7	20.6	17.1	30	55.4
2023	11	SE47	105	12396372	32.3	17	15.3	23.1	40
2023	11	SE48	99	12396372	34.3	15.4	18.9	24.3	59.8
2023	12	SE49	134	12396372	34.6	17.8	16.8	26.4	13.4
2023	12	SE50	130	12396372	34.1	17	17.1	24.9	12.9
2023	12	SE51	161	12396372	33.3	17.6	15.7	25.5	30.1
2023	12	SE52	230	12396372	34.9	17.3	17.6	25.5	37.3
2024	1	SE01	295	12396372	31.3	25.1	6.2	23.7	23.4
2024	1	SE02	179	12396372	34.3	23.6	10.7	26.2	176.7
2024	1	SE03	973	12396372	34.1	27.9	6.2	27.1	13.6
2024	1	SE04	1276	12396372	28.1	20.9	7.2	21.1	59.9
2024	1	SE05	1895	12396372	32.5	25.7	6.8	23.2	55.1
2024	2	SE06	2916	12396372	32.5	17.6	14.9	25.8	6.6
2024	2	SE07	4100	12396372	34.1	18.2	15.9	25	102.6
2024	2	SE08	6479	12396372	32.6	17.8	14.8	24.9	50.5
2024	2	SE09	9606	12396372	32.8	20.5	12.3	26.5	32.9
2024	3	SE10	12720	12396372	33.6	19.8	13.8	25.9	110.7
2024	3	SE11	16421	12396372	34.7	18.3	16.4	26.6	18.1
2024	3	SE12	21988	12396372	34.3	17	17.3	25.7	99.1
2024	3	SE13	28296	12396372	29.6	16.9	12.7	22	55.1
2024	4	SE14	41944	12396372	32.8	17.8	15	24.8	0.8
2024	4	SE15	42212	12396372	30.3	19.1	11.2	24.2	5.8
2024	4	SE16	43919	12396372	31	14.2	16.8	23.3	10
2024	4	SE17	52002	12396372	31.3	15.8	15.5	24.2	0
2024	5	SE18	50350	12396372	32.7	19.4	13.3	26.4	0
2024	5	SE19	45571	12396372	32.5	18.4	14.1	25.6	0
2024	5	SE20	48195	12396372	31.1	17	14.1	23.5	1.4
2024	5	SE21	51903	12396372	29.6	15.2	14.4	22	2.4
2024	5	SE22	47778	12396372	24.9	10.4	14.5	16.8	57.9
2024	6	SE23	34692	12396372	28.1	13.6	14.5	19.9	0
2024	6	SE24	21572	12396372	28.3	14.4	13.9	21.9	0
2024	6	SE25	12454	12396372	28.8	13.6	15.2	21.7	0
2024	6	SE26	11430	12396372	28.6	16.2	12.4	21.5	0

## Sheet: NATAL
YEAR	MONTH	SE	DEN_CASES	POP_TOTAL	Tmax	Tmin	Amp_Term	Tmed	Precip_total
2014	1	SE01	15	850648	30.6	22.9	7.7	27.2	1.9
2014	1	SE02	10	850648	30.8	22.3	8.5	26.7	2
2014	1	SE03	23	850648	30.8	22.7	8.1	27.1	5.7
2014	1	SE04	25	850648	31.2	22.7	8.5	27.4	0
2014	1	SE05	22	850648	31.2	21.9	9.3	26.6	69.4
2014	2	SE06	30	850648	30.6	22.1	8.5	26.7	10.2
2014	2	SE07	36	850648	30.4	22.5	7.9	27	28.9
2014	2	SE08	24	850648	30.4	23.4	7	27.2	12.6
2014	2	SE09	21	850648	31	22.7	8.3	27.3	0.4
2014	3	SE10	40	850648	31	23.1	7.9	27.3	1.7
2014	3	SE11	33	850648	31.4	23.1	8.3	27.1	149.9
2014	3	SE12	37	850648	30.8	23.8	7	27.4	65.8
2014	3	SE13	53	850648	31	23.6	7.4	27.4	14.7
2014	4	SE14	58	850648	31	21.3	9.7	26.4	85.4
2014	4	SE15	63	850648	30.6	21.3	9.3	26.9	24.9
2014	4	SE16	50	850648	31	23.6	7.4	27.4	0.3
2014	4	SE17	83	850648	31.2	24.2	7	27.9	0
2014	4	SE18	105	850648	30.8	22.9	7.9	26.8	24.1
2014	5	SE19	104	850648	30.6	21.1	9.5	26.5	16.9
2014	5	SE20	98	850648	30.2	21.7	8.5	25.8	82.3
2014	5	SE21	122	850648	31.4	22.9	8.5	27	8.2
2014	5	SE22	115	850648	30.4	21.1	9.3	26	60.8
2014	6	SE23	125	850648	30.6	23.1	7.5	26.8	11.7
2014	6	SE24	118	850648	30.2	22.1	8.1	25.8	147.9
2014	6	SE25	133	850648	29.4	20.7	8.7	25.3	283.5
2014	6	SE26	156	850648	30.4	20.1	10.3	24.9	88.5
2014	7	SE27	169	850648	30.2	20.5	9.7	25.4	26.3
2014	7	SE28	132	850648	29.4	20.3	9.1	24.7	66.1
2014	7	SE29	90	850648	29.2	20.3	8.9	24.9	26.4
2014	7	SE30	107	850648	28.8	20.3	8.5	24.6	50.8
2014	7	SE31	88	850648	28.6	19.9	8.7	24.1	72.6
2014	8	SE32	91	850648	29.2	19.9	9.3	24.9	63
2014	8	SE33	112	850648	29.2	19.9	9.3	24.5	12.2
2014	8	SE34	88	850648	29	20.1	8.9	24.6	7.3
2014	8	SE35	80	850648	30.2	19.9	10.3	25.5	5.2
2014	9	SE36	71	850648	29.4	21.1	8.3	25.8	0.8
2014	9	SE37	75	850648	29	19.7	9.3	24.6	125.1
2014	9	SE38	49	850648	29.8	20.5	9.3	25.4	10
2014	9	SE39	58	850648	30	22.9	7.1	26.7	0
2014	9	SE40	62	850648	29.8	22.1	7.7	26.4	16
2014	10	SE41	59	850648	29.6	22.5	7.1	26.2	16.3
2014	10	SE42	47	850648	29.8	22.5	7.3	26.3	6.8
2014	10	SE43	51	850648	29.8	21.3	8.5	26.4	0.2
2014	10	SE44	56	850648	29.8	21.7	8.1	26.7	5.6
2014	11	SE45	65	850648	30	23.4	6.6	26.8	0
2014	11	SE46	69	850648	30.2	23.1	7.1	27.3	0
2014	11	SE47	55	850648	30.2	22.3	7.9	27.2	16.8
2014	11	SE48	49	850648	30.6	22.3	8.3	27.2	6.9
2014	12	SE49	50	850648	30.4	23.4	7	27.2	4.4
2014	12	SE50	59	850648	30.2	23.8	6.4	27.2	10.5
2014	12	SE51	65	850648	30.6	24.6	6	27.6	5.3
2014	12	SE52	58	850648	30.2	22.9	7.3	27.7	3.7
2014	12	SE53	29	850648	30.6	22.5	8.1	27.3	0.2
2015	1	SE01	106	857804	30.6	23.6	7	27.7	0.1
2015	1	SE02	114	857804	30.6	23.4	7.2	27.3	15.7
2015	1	SE03	140	857804	30.8	24.2	6.6	27.9	13.3
2015	1	SE04	168	857804	31	23.8	7.2	28.1	1
2015	2	SE05	177	857804	31.2	25	6.2	28.5	1.7
2015	2	SE06	150	857804	31.2	23.1	8.1	27.9	8.4
2015	2	SE07	191	857804	31.8	22.7	9.1	28.2	24
2015	2	SE08	266	857804	31.4	22.9	8.5	27.6	43.6
2015	3	SE09	304	857804	31.4	20.5	10.9	26.7	111.9
2015	3	SE10	386	857804	30.8	22.3	8.5	26.7	58.6
2015	3	SE11	417	857804	31.2	23.1	8.1	27.5	28.1
2015	3	SE12	582	857804	31	21.1	9.9	26.4	113.4
2015	4	SE13	395	857804	30.8	21.3	9.5	26.9	5
2015	4	SE14	652	857804	31.4	23.1	8.3	27.5	72.8
2015	4	SE15	544	857804	31.2	23.8	7.4	27.7	1.2
2015	4	SE16	469	857804	31	21.5	9.5	26.9	77.1
2015	4	SE17	362	857804	30.8	21.3	9.5	27.2	33
2015	5	SE18	229	857804	30.4	22.9	7.5	27.2	7
2015	5	SE19	216	857804	30.8	22.1	8.7	27.2	0.69
2015	5	SE20	134	857804	31	23.6	7.4	27.5	3.3
2015	5	SE21	161	857804	31	22.5	8.5	27.4	19.8
2015	6	SE22	137	857804	30.4	22.9	7.5	26.6	60.9
2015	6	SE23	112	857804	29.8	22.3	7.5	26.4	40.9
2015	6	SE24	94	857804	30.6	21.9	8.7	26.3	17.6
2015	6	SE25	74	857804	29.6	21.3	8.3	25.3	154.6
2015	7	SE26	74	857804	30	20.9	9.1	25.4	98.1
2015	7	SE27	44	857804	29.8	21.3	8.5	26	26.4
2015	7	SE28	46	857804	29.4	21.5	7.9	25.7	90.3
2015	7	SE29	29	857804	29.6	19.1	10.5	24.9	34.1
2015	7	SE30	36	857804	29	21.1	7.9	25	105.7
2015	8	SE31	33	857804	29.4	21.3	8.1	25.6	6
2015	8	SE32	28	857804	29	21.3	7.7	25.3	33
2015	8	SE33	32	857804	29	21.1	7.9	25.7	3.9
2015	8	SE34	17	857804	29.2	21.7	7.5	26	0.2
2015	9	SE35	21	857804	29.6	21.7	7.9	25.9	5.9
2015	9	SE36	28	857804	29.8	23.1	6.7	26.7	2.1
2015	9	SE37	26	857804	29.6	22.5	7.1	26.6	12.7
2015	9	SE38	25	857804	30	23.8	6.2	27.3	3.6
2015	9	SE39	25	857804	29.6	23.4	6.2	27.2	0.5
2015	10	SE40	37	857804	29.6	24.4	5.2	27.1	1
2015	10	SE41	36	857804	29.8	23.4	6.4	26.9	7.2
2015	10	SE42	57	857804	30	25.2	4.8	27.5	0
2015	10	SE43	39	857804	30.2	25	5.2	27.4	0
2015	11	SE44	47	857804	31.6	25.2	6.4	27.7	0
2015	11	SE45	41	857804	30.2	24.2	6	27.6	0
2015	11	SE46	80	857804	30.6	25.4	5.2	27.9	0
2015	11	SE47	71	857804	30.8	24.4	6.4	28	0.4
2015	12	SE48	93	857804	31	24.8	6.2	28.4	0
2015	12	SE49	63	857804	31	25	6	28.4	0.1
2015	12	SE50	72	857804	31	25.8	5.2	28.4	2.5
2015	12	SE51	47	857804	31	21.7	9.3	27.5	39
2015	12	SE52	38	857804	30.8	22.5	8.3	27.5	25.6
2016	1	SE01	33	864563	31	25.6	5.4	28.3	5.7
2016	1	SE02	142	864563	31	20.9	10.1	26.3	33.6
2016	1	SE03	117	864563	31	23.4	7.6	27.4	108.3
2016	1	SE04	155	864563	31.2	23.1	8.1	28.3	1.3
2016	2	SE05	318	864563	31	22.1	8.9	27.3	4.4
2016	2	SE06	684	864563	31	22.9	8.1	27.3	42.6
2016	2	SE07	940	864563	31.6	24.4	7.2	28.3	7.1
2016	2	SE08	1367	864563	31	24.2	6.8	27.8	21.8
2016	3	SE09	1419	864563	32	20.9	11.1	27.5	67.4
2016	3	SE10	1608	864563	31.4	22.1	9.3	26.9	0
2016	3	SE11	1190	864563	31.4	21.3	10.1	26.6	53.4
2016	3	SE12	751	864563	31.6	22.5	9.1	27.3	1.5
2016	3	SE13	560	864563	32	23.1	8.9	27.8	36.8
2016	4	SE14	417	864563	31	23.4	7.6	28.1	15.9
2016	4	SE15	291	864563	31.2	23.6	7.6	28	37.6
2016	4	SE16	252	864563	31	24.2	6.8	27.2	107.3
2016	4	SE17	203	864563	31	25	6	28.7	0
2016	5	SE18	198	864563	31.2	24.4	6.8	28	36.2
2016	5	SE19	237	864563	31	23.8	7.2	27.7	121.7
2016	5	SE20	216	864563	31.2	24.8	6.4	28	7
2016	5	SE21	263	864563	31.2	24	7.2	27.7	23.9
2016	6	SE22	240	864563	31	23.7	7.3	27.6	25.9
2016	6	SE23	224	864563	31	24.8	6.2	28	32.3
2016	6	SE24	194	864563	30	24.2	5.8	27.3	1.8
2016	6	SE25	173	864563	31.6	22.9	8.7	26.7	70.6
2016	6	SE26	179	864563	30	21.6	8.4	26.6	53.4
2016	7	SE27	169	864563	30	19.1	10.9	25.3	15
2016	7	SE28	126	864563	30	23.8	6.2	26.8	5
2016	7	SE29	139	864563	30	24	6	27	0
2016	7	SE30	89	864563	30	23	7	26.3	10
2016	8	SE31	57	864563	29.8	23.4	6.4	26.7	7.5
2016	8	SE32	40	864563	29.6	24.2	5.4	27	1.3
2016	8	SE33	72	864563	30	23.4	6.6	27	37.1
2016	8	SE34	50	864563	29.6	23.1	6.5	27	12.7
2016	8	SE35	77	864563	30.2	23.4	6.8	27.2	10
2016	9	SE36	60	864563	29.8	23.6	6.2	26.8	4.1
2016	9	SE37	57	864563	30	24	6	27.2	38.1
2016	9	SE38	46	864563	30	24.2	5.8	27.4	0
2016	9	SE39	44	864563	30	23.4	6.6	27.5	0
2016	10	SE40	30	864563	30.2	24.8	5.4	27.8	0
2016	10	SE41	33	864563	30.6	24	6.6	27.7	17.3
2016	10	SE42	31	864563	30	23.4	6.6	27.5	5.4
2016	10	SE43	19	864563	31.6	25.2	6.4	28	0
2016	11	SE44	27	864563	31.4	25.4	6	28.5	1.7
2016	11	SE45	20	864563	30.2	25	5.2	27.8	11.7
2016	11	SE46	25	864563	31.6	25.2	6.4	28.5	3.3
2016	11	SE47	40	864563	31.6	26.6	5	29	0
2016	11	SE48	27	864563	31.4	26.2	5.2	28.6	0.3
2016	12	SE49	42	864563	31.6	24.8	6.8	28.5	1.1
2016	12	SE50	37	864563	31.6	25.4	6.2	28.9	0
2016	12	SE51	38	864563	31	24	7	27.8	44.4
2016	12	SE52	50	864563	31.8	25.6	6.2	28.4	19.5
2017	1	SE01	78	871041	31.8	25.6	6.2	28.4	0.1
2017	1	SE02	72	871041	31.8	25.6	6.2	28.6	3.2
2017	1	SE03	87	871041	31	25.2	5.8	28.4	4
2017	1	SE04	57	871041	31	23.4	7.6	28	58.9
2017	2	SE05	69	871041	31.8	24.6	7.2	28.5	14.9
2017	2	SE06	72	871041	31	25.8	5.2	29	0
2017	2	SE07	47	871041	31.4	24	7.4	28.3	29.8
2017	2	SE08	59	871041	31	25.4	5.6	28.2	23.3
2017	3	SE09	91	871041	31.8	25	6.8	28.4	93.8
2017	3	SE10	126	871041	31.8	25.4	6.4	28.6	12.2
2017	3	SE11	140	871041	31.2	25.8	5.4	28.5	28.8
2017	3	SE12	112	871041	31.8	24.8	7	28.4	50.6
2017	3	SE13	85	871041	31.6	25	6.6	28.7	13.2
2017	4	SE14	99	871041	31.8	25.2	6.6	28.7	45.1
2017	4	SE15	167	871041	31.8	25.2	6.6	28.2	82.8
2017	4	SE16	159	871041	31.2	24.4	6.8	28	45.5
2017	4	SE17	171	871041	31	24.6	6.4	28.2	13
2017	5	SE18	124	871041	31.8	23.4	8.4	27.1	116.7
2017	5	SE19	101	871041	31	22.1	8.9	26.9	97.3
2017	5	SE20	116	871041	31	24.4	6.6	28	1.5
2017	5	SE21	73	871041	31.6	23.6	8	27.6	1.3
2017	5	SE22	38	871041	31.6	21.7	9.9	26.5	85.9
2017	6	SE23	82	871041	31.2	21.9	9.3	27	27.7
2017	6	SE24	89	871041	30.6	20.3	10.3	26.3	11.5
2017	6	SE25	112	871041	30.4	22.1	8.3	26.1	46.1
2017	6	SE26	74	871041	29.4	22.1	7.3	25.2	157.4
2017	7	SE27	60	871041	29.2	21.7	7.5	25.3	145.3
2017	7	SE28	47	871041	29	20.1	8.9	24.7	88.6
2017	7	SE29	53	871041	29	21.1	7.9	25.2	40.4
2017	7	SE30	80	871041	28.6	20.8	7.8	24.5	71.9
2017	8	SE31	55	871041	29	20	9	24.7	21.1
2017	8	SE32	74	871041	29.6	20.5	9.1	25.3	0
2017	8	SE33	100	871041	29.8	21	8.8	25.6	8.8
2017	8	SE34	80	871041	29.4	21	8.4	25.4	10.7
2017	8	SE35	86	871041	29.4	21.2	8.2	25.6	1.2
2017	9	SE36	72	871041	29.6	21.3	8.3	25.4	42.9
2017	9	SE37	53	871041	29.2	21.2	8	25.3	15.7
2017	9	SE38	78	871041	29.2	22	7.2	25.5	14.1
2017	9	SE39	70	871041	29.6	21.2	8.4	25.7	1.7
2017	10	SE40	31	871041	29.8	23	6.8	26.4	28.7
2017	10	SE41	49	871041	29.6	21	8.6	25.9	5.8
2017	10	SE42	49	871041	30	22	8	26.3	26.4
2017	10	SE43	50	871041	30.2	22	8.2	26.7	10.7
2017	11	SE44	39	871041	30	25	5	27.4	0.2
2017	11	SE45	45	871041	30	24	6	27	4.7
2017	11	SE46	53	871041	30.4	24	6.4	27.5	0.8
2017	11	SE47	47	871041	30.6	24.6	6	27.7	2.4
2017	11	SE48	29	871041	30.4	25	5.4	27.6	0.9
2017	12	SE49	33	871041	30.6	25	5.6	28.1	2.2
2017	12	SE50	33	871041	30.6	24.2	6.4	27.8	24.1
2017	12	SE51	51	871041	30.6	25	5.6	28	10.1
2017	12	SE52	17	871041	30.8	24.5	6.3	27.9	9.5
2018	1	SE01	37	877640	31	24.8	6.2	28	0.1
2018	1	SE02	37	877640	31	23.1	7.9	27.7	25.2
2018	1	SE03	44	877640	30.8	24.6	6.2	27.7	43.9
2018	1	SE04	45	877640	31.6	24	7.6	27.7	5.2
2018	1	SE05	37	877640	31	26	5	28.5	2.4
2018	2	SE06	79	877640	31.6	25	6.6	28.3	10.2
2018	2	SE07	93	877640	30.6	24	6.6	26.6	148.8
2018	2	SE08	143	877640	30.8	24	6.8	27.8	56.9
2018	2	SE09	162	877640	30.8	24	6.8	27.5	84.4
2018	3	SE10	209	877640	30.8	26	4.8	28.8	17.3
2018	3	SE11	268	877640	31.4	25	6.4	28.7	0
2018	3	SE12	382	877640	31.4	25	6.4	28.9	0
2018	3	SE13	397	877640	31.2	24.5	6.7	27.4	173.9
2018	4	SE14	400	877640	30.8	25.6	5.2	28.5	23.7
2018	4	SE15	567	877640	31	24	7	27.1	83.6
2018	4	SE16	659	877640	31	23	8	27	116.1
2018	4	SE17	726	877640	30.4	24.8	5.6	27.6	36.1
2018	5	SE18	732	877640	30.6	24.4	6.2	27.8	44.5
2018	5	SE19	682	877640	30	24.7	5.3	27.3	130.1
2018	5	SE20	577	877640	30	25.2	4.8	27.5	42.7
2018	5	SE21	568	877640	30.6	24	6.6	27.8	33.8
2018	5	SE22	601	877640	30.2	23.1	7.1	26.9	8
2018	6	SE23	511	877640	29.8	23.1	6.7	26.7	170.3
2018	6	SE24	562	877640	29.6	23.1	6.5	26.3	24.2
2018	6	SE25	539	877640	29.3	22.3	7	26	41.8
2018	6	SE26	448	877640	29.6	22.1	7.5	26.3	10.4
2018	7	SE27	312	877640	30	22.7	7.5	26	100
2018	7	SE28	355	877640	29.6	22.5	8.5	25.5	147.6
2018	7	SE29	328	877640	28.8	21.1	7.5	25.2	5.6
2018	7	SE30	308	877640	29.6	22.1	7.5	25.7	32.7
2018	8	SE31	208	877640	29.2	22.3	6.9	25.9	4.9
2018	8	SE32	233	877640	29.4	22.1	7.3	25.9	7.3
2018	8	SE33	240	877640	29.4	22.5	6.9	26.6	13.7
2018	8	SE34	214	877640	30.2	22.5	7.7	26.2	15.2
2018	8	SE35	162	877640	29.6	21.9	7.7	25.7	7.1
2018	9	SE36	156	877640	29.2	22	7.2	26.1	12.7
2018	9	SE37	157	877640	29	22	7	25.6	36.8
2018	9	SE38	134	877640	29.8	22	7.8	26.1	9.1
2018	9	SE39	126	877640	30.6	24	6.6	27	2.6
2018	10	SE40	110	877640	30.2	24.2	6	27.2	0
2018	10	SE41	127	877640	31	24	7	27.2	0
2018	10	SE42	117	877640	30.2	24.2	6	27.2	0
2018	10	SE43	106	877640	NA	23.4	NA	25.3	0
2018	10	SE44	80	877640	NA	24.2	NA	25.1	1
2018	11	SE45	88	877640	NA	24.7	NA	25.4	2.6
2018	11	SE46	87	877640	NA	24.2	NA	24.6	1
2018	11	SE47	90	877640	30.6	23.3	7.3	27.3	1.3
2018	11	SE48	67	877640	32	24.5	7.5	28.1	1.6
2018	12	SE49	84	877640	32.4	25.1	7.3	28.2	0
2018	12	SE50	70	877640	31.2	23.9	7.3	27.6	41.6
2018	12	SE51	78	877640	30.4	23.1	7.3	27.3	24.7
2018	12	SE52	61	877640	30.6	24.3	6.3	27.9	0
2019	1	SE01	50	884122	31	25.3	5.7	28.3	0.4
2019	1	SE02	84	884122	34.4	22.9	11.5	27.8	1.3
2019	1	SE03	71	884122	33.2	24.1	9.1	27.7	10.4
2019	1	SE04	89	884122	31.2	23.1	8.1	28.2	3.8
2019	1	SE05	79	884122	31.8	23.5	8.3	28.1	10.5
2019	2	SE06	58	884122	31.8	23.5	8.3	28.1	20.8
2019	2	SE07	63	884122	30.8	23.5	7.3	27.6	94.6
2019	2	SE08	110	884122	31.4	23.9	7.5	28.1	21.1
2019	2	SE09	111	884122	31.6	24.1	7.5	28.1	57.7
2019	3	SE10	118	884122	31.2	18	13.2	27	42.7
2019	3	SE11	116	884122	31.2	24	7.2	27.5	96.1
2019	3	SE12	192	884122	32.2	24.3	7.9	27.9	16
2019	3	SE13	182	884122	31.4	24.3	7.1	27.6	51.7
2019	4	SE14	231	884122	30.7	22.1	8.6	26.8	189.1
2019	4	SE15	384	884122	31	18.1	12.9	27.3	23.5
2019	4	SE16	536	884122	30.8	23.3	7.5	27.5	33.2
2019	4	SE17	623	884122	30.8	23.5	7.3	27.2	218.3
2019	5	SE18	680	884122	31	23.9	7.1	27.5	51.1
2019	5	SE19	874	884122	30.6	23.3	7.3	27.3	76.4
2019	5	SE20	805	884122	31.2	22.1	9.1	27.6	1.4
2019	5	SE21	854	884122	31	23.9	7.1	27.5	46.2
2019	5	SE22	943	884122	30.6	22.9	7.7	27	55.3
2019	6	SE23	870	884122	30.9	22.2	8.7	27	0
2019	6	SE24	789	884122	30.4	22.1	8.3	25.6	224.5
2019	6	SE25	740	884122	29.8	22.9	6.9	26	30.4
2019	6	SE26	754	884122	29.8	21.5	8.3	26	17.3
2019	7	SE27	615	884122	29.5	20	9.5	25.9	42.9
2019	7	SE28	599	884122	29.4	22.1	7.3	25.6	31.5
2019	7	SE29	569	884122	29.6	21.9	7.7	25.6	38.3
2019	7	SE30	501	884122	29.4	20.7	8.7	25.5	63.1
2019	7	SE31	532	884122	29.2	21.7	7.5	25.5	26.2
2019	8	SE32	488	884122	29.2	21.7	7.5	25.6	38
2019	8	SE33	530	884122	28.8	21.9	6.9	25.4	16
2019	8	SE34	357	884122	29.2	21.7	7.5	25.7	0.3
2019	8	SE35	215	884122	28.9	21.7	7.2	25.7	2.3
2019	9	SE36	194	884122	29	21.7	7.3	26	6.8
2019	9	SE37	198	884122	29	21.4	7.6	25.5	45.3
2019	9	SE38	152	884122	29.1	22.9	6.2	26.2	4.6
2019	9	SE39	105	884122	29.4	22.5	6.9	26.6	3.1
2019	10	SE40	100	884122	29.7	23.3	6.4	26.7	0.5
2019	10	SE41	87	884122	29.8	23.3	6.5	26.8	5.8
2019	10	SE42	68	884122	29.8	22.3	7.5	26.5	12.3
2019	10	SE43	64	884122	29.3	23.2	6.1	26.8	0
2019	10	SE44	87	884122	28.8	22.3	6.5	26.4	1.7
2019	11	SE45	69	884122	29.6	25.3	4.3	27.1	0.1
2019	11	SE46	74	884122	29.4	24.7	4.7	27.3	0
2019	11	SE47	70	884122	30	23.5	6.5	26.9	1.1
2019	11	SE48	66	884122	29.5	24.9	4.6	27.4	1
2019	12	SE49	93	884122	30.1	25.5	4.6	27.7	0
2019	12	SE50	50	884122	30.2	23.1	7.1	27.4	14.4
2019	12	SE51	58	884122	30.2	24.3	5.9	27.7	3.5
2019	12	SE52	55	884122	30.2	24.9	5.3	28.1	0
2020	1	SE01	72	890480	30.5	26.3	4.2	28.3	2.1
2020	1	SE02	1	890480	31	23.7	7.3	27.4	117.6
2020	1	SE03	32	890480	30.2	24.1	6.1	27.3	52.2
2020	1	SE04	34	890480	34	24.1	9.9	28.4	3.7
2020	1	SE05	46	890480	31	20.9	10.1	27.6	9.1
2020	2	SE06	61	890480	30.8	24.7	6.1	28.2	8.1
2020	2	SE07	92	890480	31.2	24.1	7.1	28	51.4
2020	2	SE08	65	890480	30.8	23.8	7	27.8	141.8
2020	2	SE09	54	890480	31.1	25.7	5.4	28.7	1.1
2020	3	SE10	47	890480	31.6	24.5	7.1	28.2	71.9
2020	3	SE11	38	890480	31	23.6	7.4	27.2	235.3
2020	3	SE12	34	890480	30.6	24.5	6.1	27.9	15.5
2020	3	SE13	37	890480	NA	NA	NA	NA	NA
2020	4	SE14	23	890480	NA	NA	NA	NA	NA
2020	4	SE15	12	890480	NA	NA	NA	NA	NA
2020	4	SE16	10	890480	NA	NA	NA	NA	NA
2020	4	SE17	15	890480	NA	NA	NA	NA	NA
2020	4	SE18	10	890480	NA	NA	NA	NA	NA
2020	5	SE19	20	890480	NA	NA	NA	NA	NA
2020	5	SE20	29	890480	NA	NA	NA	NA	NA
2020	5	SE21	27	890480	NA	NA	NA	NA	NA
2020	5	SE22	21	890480	NA	NA	NA	NA	NA
2020	6	SE23	19	890480	NA	NA	NA	NA	NA
2020	6	SE24	21	890480	NA	NA	NA	NA	NA
2020	6	SE25	23	890480	NA	NA	NA	NA	NA
2020	6	SE26	14	890480	NA	NA	NA	NA	NA
2020	7	SE27	5	890480	NA	NA	NA	NA	NA
2020	7	SE28	17	890480	NA	NA	NA	NA	NA
2020	7	SE29	13	890480	NA	NA	NA	NA	NA
2020	7	SE30	8	890480	NA	NA	NA	NA	NA
2020	7	SE31	10	890480	NA	NA	NA	NA	NA
2020	8	SE32	19	890480	NA	NA	NA	NA	NA
2020	8	SE33	18	890480	NA	NA	NA	NA	NA
2020	8	SE34	17	890480	NA	NA	NA	NA	NA
2020	8	SE35	8	890480	NA	NA	NA	NA	NA
2020	9	SE36	13	890480	NA	NA	NA	NA	NA
2020	9	SE37	5	890480	NA	NA	NA	NA	NA
2020	9	SE38	7	890480	NA	NA	NA	NA	NA
2020	9	SE39	3	890480	NA	NA	NA	NA	NA
2020	10	SE40	9	890480	NA	NA	NA	NA	NA
2020	10	SE41	5	890480	NA	NA	NA	NA	NA
2020	10	SE42	9	890480	NA	NA	NA	NA	NA
2020	10	SE43	4	890480	NA	NA	NA	NA	NA
2020	10	SE44	4	890480	NA	NA	NA	NA	NA
2020	11	SE45	5	890480	NA	NA	NA	NA	NA
2020	11	SE46	5	890480	NA	NA	NA	NA	NA
2020	11	SE47	2	890480	NA	NA	NA	NA	NA
2020	11	SE48	6	890480	NA	NA	NA	NA	NA
2020	11	SE49	9	890480	NA	NA	NA	NA	NA
2020	12	SE50	8	890480	NA	NA	NA	NA	NA
2020	12	SE51	9	890480	NA	NA	NA	NA	NA
2020	12	SE52	5	890480	NA	NA	NA	NA	NA
2020	12	SE53	6	890480	NA	NA	NA	NA	NA
2021	1	SE01	16	896708	NA	NA	NA	NA	NA
2021	1	SE02	1	896708	NA	NA	NA	NA	NA
2021	1	SE03	15	896708	NA	NA	NA	NA	NA
2021	1	SE04	13	896708	NA	NA	NA	NA	NA
2021	1	SE05	11	896708	NA	NA	NA	NA	NA
2021	2	SE06	14	896708	NA	NA	NA	NA	NA
2021	2	SE07	14	896708	NA	NA	NA	NA	NA
2021	2	SE08	9	896708	NA	NA	NA	NA	NA
2021	2	SE09	16	896708	NA	NA	NA	NA	NA
2021	3	SE10	15	896708	NA	NA	NA	NA	NA
2021	3	SE11	13	896708	NA	NA	NA	NA	NA
2021	3	SE12	13	896708	NA	NA	NA	NA	NA
2021	3	SE13	10	896708	NA	NA	NA	NA	NA
2021	4	SE14	5	896708	NA	NA	NA	NA	NA
2021	4	SE15	7	896708	NA	NA	NA	NA	NA
2021	4	SE16	3	896708	NA	NA	NA	NA	NA
2021	4	SE17	7	896708	NA	NA	NA	NA	NA
2021	4	SE18	7	896708	NA	NA	NA	NA	NA
2021	5	SE19	6	896708	NA	NA	NA	NA	NA
2021	5	SE20	18	896708	NA	NA	NA	NA	NA
2021	5	SE21	20	896708	NA	NA	NA	NA	NA
2021	5	SE22	19	896708	NA	NA	NA	NA	NA
2021	6	SE23	31	896708	NA	NA	NA	NA	NA
2021	6	SE24	38	896708	NA	NA	NA	NA	NA
2021	6	SE25	21	896708	NA	NA	NA	NA	NA
2021	6	SE26	25	896708	NA	NA	NA	NA	NA
2021	7	SE27	25	896708	NA	NA	NA	NA	NA
2021	7	SE28	15	896708	NA	NA	NA	NA	NA
2021	7	SE29	24	896708	NA	NA	NA	NA	NA
2021	7	SE30	19	896708	NA	NA	NA	NA	NA
2021	8	SE31	31	896708	NA	NA	NA	NA	NA
2021	8	SE32	31	896708	NA	NA	NA	NA	NA
2021	8	SE33	34	896708	NA	NA	NA	NA	NA
2021	8	SE34	37	896708	NA	NA	NA	NA	NA
2021	9	SE35	46	896708	NA	NA	NA	NA	NA
2021	9	SE36	30	896708	NA	NA	NA	NA	NA
2021	9	SE37	32	896708	NA	NA	NA	NA	NA
2021	9	SE38	35	896708	NA	NA	NA	NA	NA
2021	9	SE39	46	896708	NA	NA	NA	NA	NA
2021	10	SE40	28	896708	30.5	24.3	6.2	27.7	0.3
2021	10	SE41	35	896708	30.7	23.9	6.8	27.7	5.9
2021	10	SE42	31	896708	30.7	22.9	7.8	27.7	5.8
2021	10	SE43	31	896708	30.8	22.6	8.2	27.1	7.3
2021	11	SE44	35	896708	30.9	23.4	7.5	27.7	3
2021	11	SE45	31	896708	31.2	24.3	6.9	28.2	4.5
2021	11	SE46	32	896708	30.8	24.6	6.2	28.2	11.1
2021	11	SE47	20	896708	31	25.6	5.4	28.5	1.9
2021	12	SE48	26	896708	31.2	24.5	6.7	28.5	3.4
2021	12	SE49	22	896708	31.3	25	6.3	28.6	3.8
2021	12	SE50	18	896708	31.3	25.8	5.5	28.7	0
2021	12	SE51	31	896708	31.4	25.8	5.6	28.7	1
2021	12	SE52	37	896708	31.3	24.6	6.7	28.6	3.2
2022	1	SE01	21	896708	31.3	25.7	5.6	28.7	1.9
2022	1	SE02	3	896708	31.3	23.9	7.4	27.7	21.9
2022	1	SE03	12	896708	31.3	23.7	7.6	28.3	8.1
2022	1	SE04	11	896708	31.3	22	9.3	27.6	65.1
2022	2	SE05	16	896708	31.3	23.3	8	28.7	0
2022	2	SE06	14	896708	31.4	23.5	7.9	28.4	28.8
2022	2	SE07	21	896708	31	24	7	28.2	3
2022	2	SE08	35	896708	31.4	26.3	5.1	29.3	3.8
2022	3	SE09	39	896708	31.9	24.4	7.5	28.6	14.3
2022	3	SE10	50	896708	31.3	22.9	8.4	27.7	143
2022	3	SE11	77	896708	31.5	23.1	8.4	27.3	125.6
2022	3	SE12	111	896708	30.9	23.5	7.4	27.1	79.8
2022	3	SE13	141	896708	31.6	23.9	7.7	27.9	36.2
2022	4	SE14	167	896708	31.5	23.9	7.6	27.8	35.8
2022	4	SE15	259	896708	31.2	23.7	7.5	27.8	13.2
2022	4	SE16	332	896708	30.9	23.7	7.2	27.7	53.7
2022	4	SE17	488	896708	30.9	22.2	8.7	27	64.2
2022	5	SE18	690	896708	31.7	23.4	8.3	26.7	62.6
2022	5	SE19	761	896708	30.7	23.2	7.5	26.5	80.2
2022	5	SE20	789	896708	30.9	23.3	7.6	27.5	10.6
2022	5	SE21	791	896708	30.5	22.7	7.8	26.3	200.9
2022	6	SE22	997	896708	29.9	22.5	7.4	26.1	137.6
2022	6	SE23	1036	896708	31.1	22.5	8.6	26.1	51.7
2022	6	SE24	1125	896708	30.3	21.9	8.4	26.1	0
2022	6	SE25	1008	896708	30.1	21.7	8.4	25.8	76.3
2022	6	SE26	903	896708	29.9	21.4	8.5	25.5	98.8
2022	7	SE27	772	896708	29.3	21.4	7.9	24.9	392.5
2022	7	SE28	654	896708	29.7	21.3	8.4	25.5	3.2
2022	7	SE29	647	896708	29.9	21.1	8.8	25.2	116.7
2022	7	SE30	564	896708	29.3	21.3	8	25.5	10.3
2022	8	SE31	504	896708	29.5	21.9	7.6	25.4	74
2022	8	SE32	473	896708	29.9	21.8	8.1	26	29.2
2022	8	SE33	473	896708	29.3	20.7	8.6	25.4	7.6
2022	8	SE34	428	896708	29.5	21.3	8.2	25	69.2
2022	8	SE35	378	896708	29.9	21.3	8.6	25.5	5.3
2022	9	SE36	255	896708	28.9	20.7	8.2	25.2	32
2022	9	SE37	180	896708	29.7	21.9	7.8	26.4	1.4
2022	9	SE38	156	896708	30.1	22.9	7.2	27.2	0.8
2022	9	SE39	127	896708	30.1	22.5	7.6	26.8	5.6
2022	10	SE40	115	896708	30	22.7	7.3	26.9	0
2022	10	SE41	96	896708	30.3	22.9	7.4	26.7	15.7
2022	10	SE42	83	896708	30.5	23.9	6.6	27.7	0
2022	10	SE43	79	896708	30.5	24.7	5.8	27.8	3.7
2022	11	SE44	77	896708	30.6	23.7	6.9	27.6	1.5
2022	11	SE45	77	896708	30.6	24.6	6	27.5	3.1
2022	11	SE46	79	896708	30.5	22.3	8.2	27.6	12.4
2022	11	SE47	66	896708	30.7	23.9	6.8	27.9	1.2
2022	11	SE48	92	896708	30.7	24.1	6.6	27.9	1.8
2022	12	SE49	38	896708	31.4	24.7	6.7	28.2	0.7
2022	12	SE50	30	896708	30.9	23.9	7	28.3	1
2022	12	SE51	27	896708	30.9	25.9	5	28.3	0
2022	12	SE52	31	896708	31.1	22.1	9	27.7	26.7
2023	1	SE01	25	896708	31.1	23.3	7.8	27.8	16.5
2023	1	SE02	26	896708	31.7	24.7	7	28.4	6.7
2023	1	SE03	31	896708	30.9	22.9	8	27.9	31
2023	1	SE04	32	896708	31	24.4	6.6	28.4	3.5
2023	2	SE05	49	896708	31.4	24.7	6.7	28.7	0
2023	2	SE06	42	896708	31.1	23.4	7.7	27.8	14.8
2023	2	SE07	46	896708	31.5	24.4	7.1	28.9	0
2023	2	SE08	25	896708	31.1	24.1	7	27.8	52.5
2023	3	SE09	19	896708	31.5	21.7	9.8	27.8	71.5
2023	3	SE10	25	896708	31.2	23	8.2	28.1	27.5
2023	3	SE11	47	896708	31.3	23.9	7.4	27.8	13.9
2023	3	SE12	63	896708	NA	NA	NA	NA	NA
2023	3	SE13	49	896708	30.7	23.7	7	27.9	76.5
2023	4	SE14	81	896708	31.2	22.4	8.8	27.1	77.3
2023	4	SE15	134	896708	31.1	23.7	7.4	27.6	66.7
2023	4	SE16	171	896708	31.2	23.7	7.5	28.1	3.7
2023	4	SE17	199	896708	31.3	24.3	7	28.2	21.4
2023	5	SE18	240	896708	31.2	24	7.2	28.3	7.5
2023	5	SE19	151	896708	31.4	24.2	7.2	28.1	0
2023	5	SE20	175	896708	31.3	24.5	6.8	28	8.2
2023	5	SE21	94	896708	30.9	23.5	7.4	27.3	17.4
2023	5	SE22	116	896708	30.7	23.7	7	27	34.7
2023	6	SE23	89	896708	30.8	22.7	8.1	26.7	40.8
2023	6	SE24	55	896708	30.3	23.1	7.2	26	62.4
2023	6	SE25	32	896708	30.7	22.5	8.2	26.7	4.4
2023	6	SE26	47	896708	29.6	22.7	6.9	25.9	87.9
2023	7	SE27	49	896708	29.7	22.5	7.2	26	15.4
2023	7	SE28	39	896708	29.9	22.6	7.3	26.7	3.6
2023	7	SE29	41	896708	29.9	21.9	8	26	57.1
2023	7	SE30	63	896708	29.9	21.9	8	25.9	28.2
2023	8	SE31	50	896708	29.6	21.7	7.9	25.9	11.2
2023	8	SE32	45	896708	29.4	21.9	7.5	25.7	45.5
2023	8	SE33	43	896708	29.7	21.6	8.1	25.3	59.2
2023	8	SE34	24	896708	29.6	22.2	7.4	26.3	31.5
2023	8	SE35	29	896708	29.9	23.4	6.5	26.9	3.4
2023	9	SE36	40	896708	29.9	22.6	7.3	26.4	15.8
2023	9	SE37	42	896708	29.6	22.2	7.4	26	24
2023	9	SE38	37	896708	29.7	22.5	7.2	26.3	20.7
2023	9	SE39	29	896708	30.4	24.9	5.5	27.6	0
2023	10	SE40	50	896708	30.4	23.4	7	27.3	0.2
2023	10	SE41	50	896708	30.6	25.1	5.5	27.9	0.5
2023	10	SE42	45	896708	30.3	22.1	8.2	27.2	1.1
2023	10	SE43	55	896708	30.7	23.6	7.1	27.3	3.1
2023	11	SE44	44	896708	30.7	23.7	7	27.9	2
2023	11	SE45	42	896708	30.9	23.9	7	27.6	1.4
2023	11	SE46	59	896708	31	23.8	7.2	28.1	2.4
2023	11	SE47	45	896708	30.9	24.1	6.8	28.1	9.8
2023	11	SE48	46	896708	31	22.3	8.7	26.9	240.3
2023	12	SE49	28	896708	30.9	25.5	5.4	28.5	0
2023	12	SE50	24	896708	31.4	24.1	7.3	28.1	60.6
2023	12	SE51	38	896708	30.7	23.8	6.9	27.8	10.5
2023	12	SE52	43	896708	30.8	24.4	6.4	28.4	3.1
2024	1	SE01	39	896708	31.2	23.4	7.8	28.3	38.6
2024	1	SE02	20	896708	31.2	24.9	6.3	28.7	1.5
2024	1	SE03	32	896708	31.2	26.6	4.6	29.1	0
2024	1	SE04	46	896708	31.8	26.5	5.3	29.4	18.3
2024	1	SE05	56	896708	31.9	24.7	7.2	28.6	9.6
2024	2	SE06	38	896708	32	25.9	6.1	29.5	0.2
2024	2	SE07	46	896708	32.1	24	8.1	28.3	48.6
2024	2	SE08	70	896708	32.3	24.2	8.1	28.7	28.2
2024	2	SE09	152	896708	32.6	24	8.6	28.1	83
2024	3	SE10	297	896708	32.4	23.5	8.9	28	151.6
2024	3	SE11	407	896708	32	24.9	7.1	28.5	18.7
2024	3	SE12	425	896708	32.5	25.7	6.8	29.4	6.4
2024	3	SE13	527	896708	32.3	24.1	8.2	28.4	76.7
2024	4	SE14	476	896708	32.3	24	8.3	27.9	3
2024	4	SE15	328	896708	32.3	23.4	8.9	28.4	71.3
2024	4	SE16	356	896708	32.2	24.3	7.9	28.2	105.1
2024	4	SE17	298	896708	32.4	24.1	8.3	28.3	70.3
2024	5	SE18	273	896708	31.4	24.3	7.1	27.6	45.4
2024	5	SE19	214	896708	31.6	24.4	7.2	27.9	12.3
2024	5	SE20	172	896708	31.5	22.8	8.7	27.7	102.2
2024	5	SE21	202	896708	31.1	23.3	7.8	27.3	72.4
2024	5	SE22	143	896708	31.4	23.6	7.8	26.9	74
2024	6	SE23	122	896708	30.7	23.3	7.4	26.9	235.9
2024	6	SE24	115	896708	30.6	23.3	7.3	27.1	128.5
2024	6	SE25	107	896708	29.8	21.7	8.1	25.8	118.3
2024	6	SE26	100	896708	30.4	22.9	7.5	26.6	123
